# Supplementary material for: IL-3-Induced Immediate Expression of c-fos and c-jun Is Modulated by the IKK2-JNK Axis
Source: Cells. 2022 Apr 25;11(9):1451. doi: 10.3390/cells11091451 (PMC9105775; doi:10.3390/cells11091451)
Supplement: Supplementary file 1 [file cells-11-01451-s001.zip]

Archive with 1 entries (1 files):
- cells-1701452-supplementary.pdf
